# Supplementary material for: Fostering Holistic Development with a Designed Multisport Intervention in Physical Education: A Class-Randomized Cross-Over Trial
Source: Int J Environ Res Public Health. 2021 Sep 19;18(18):9871. doi: 10.3390/ijerph18189871 (PMC8467800; doi:10.3390/ijerph18189871)
Supplement: Supplementary file 1 [file ijerph-18-09871-s001.zip]

Archive with 1 entries (1 files):
- ijerph-1337285-supplementary.pdf
